# Supplementary material for: Mutation of the GDP-Fucose Biosynthesis Gene gmds Increases Hair Cell Number and Neuromast Regenerative Capacity in Zebrafish
Source: Int J Mol Sci. 2025 Oct 7;26(19):9737. doi: 10.3390/ijms26199737 (PMC12524676; doi:10.3390/ijms26199737)
Supplement: Supplementary file 1 [file ijms-26-09737-s001.zip]

Archive with 9 entries (6 files):
- ijms-3825091-supplementary/__MACOSX/
- ijms-3825091-supplementary/__MACOSX/Supplementary files/
- ijms-3825091-supplementary/__MACOSX/Supplementary files/._IJMS- Supplemental Data word file.docx
- ijms-3825091-supplementary/__MACOSX/Supplementary files/._Video S1 WT.mp4
- ijms-3825091-supplementary/__MACOSX/Supplementary files/._video S2 mutant.mp4
- ijms-3825091-supplementary/Supplementary files/
- ijms-3825091-supplementary/Supplementary files/IJMS- Supplemental Data word file.pdf
- ijms-3825091-supplementary/Supplementary files/Video S1 WT.mp4
- ijms-3825091-supplementary/Supplementary files/video S2 mutant.mp4
